# Supplementary material for: Glacier retreat alters downstream fjord ecosystem structure and function in Greenland
Source: Nat Geosci. 2023 Jun 29;16(8):671–4. doi: 10.1038/s41561-023-01218-y (PMC10409648; doi:10.1038/s41561-023-01218-y)
Supplement: Supplementary file 1 — Seasonal evolution of protist community composition (in percentage) based on amplicon sequencing. [file 41561_2023_1218_MOESM1_ESM.xlsx]

## Sheet: barplot_nometazoa_data
				AM10	AM10	AM10	AM10	AM10	AM10	GF10	GF10	GF10	GF10	GF10	GF10	GF10
Supergroup	Division	Class	Order	2023-05-17	2023-06-06	2023-07-08	2023-08-05	2023-09-21	2023-10-05	2023-04-20	2023-06-01	2023-06-20	2023-07-05	2023-07-19	2023-08-09	2023-09-22
Alveolata	Apicomplexa	Gregarinomorphea	Gregarinomorphea_X	0	0	0	0	0.0258777	0	0	0	0	0	0	0	0
Alveolata	Ciliophora	CONTH_7	CONTH_7_X	0.236314	2.58419	0.0488222	0	0	0	0	0.625321	0.302894	0.14834	0.321795	0.0637999	0
Alveolata	Ciliophora	CONThreeP	CONThreeP_X	0.0393856	0.0584659	0.10985	0.019192	0	0	0	0.0171321	0.00644454	0.0648989	0.0782745	0	0
Alveolata	Ciliophora	Heterotrichea	Heterotrichea_X	0.0393856	0.0116932	0.0366166	0	0	0	0	0	0	0.00927128	0	0	0
Alveolata	Ciliophora	Litostomatea	Haptoria_4	0.24616	0	0.0122055	0	0	0	0	0.0342642	0.0128891	0	0.052183	0.02552	0
Alveolata	Ciliophora	Litostomatea	Haptoria_5	0.0295392	0	0	0	0.00862589	0	0	0.00856604	0.0193336	0.0185426	0.0782745	0	0.00849762
Alveolata	Ciliophora	Nassophorea	Nassophorea_X	0.0196928	0	0	0.00959601	0.0345036	0	0	0.0171321	0	0.0185426	0	0	0
Alveolata	Ciliophora	Oligohymenophorea	OLIGO5	0	0	0	0	0.0345036	0.0168237	0	0	0	0	0	0	0
Alveolata	Ciliophora	Phyllopharyngea	Cyrtophoria_1	0.0590784	0.0584659	0.32955	0.43182	0.414043	0.403769	0	0.239849	0.0193336	0.111255	0.18264	0.1276	0.0764786
Alveolata	Ciliophora	Spirotrichea	Choreotrichida	4.44072	1.64874	1.15953	0.2399	0.18977	0.521534	0.152149	0.214151	0.348005	0.834415	0.930597	0.22968	0.0764786
Alveolata	Ciliophora	Spirotrichea	Hypotrichia	0.0098464	0	0	0	0	0	0	0.00856604	0	0	0	0	0
Alveolata	Ciliophora	Spirotrichea	Strombidiida	2.65853	2.058	3.33211	0.470204	0.310532	0.740242	0.545201	0.316944	1.45002	2.32709	4.40077	0.26796	0.492862
Alveolata	Ciliophora	Spirotrichea	Strombidiida_B	0.0787712	0.105239	0.207494	0.057576	0.0258777	0.0420592	0.114112	0.102793	0.180447	0.389394	0.391372	0.15312	0.0169952
Alveolata	Ciliophora	Spirotrichea	Strombidiida_F	0.0886176	0.292329	0.158672	0.04798	0.00862589	0.235532	0	0	0	0.250324	0.12176	0	0
Alveolata	Ciliophora	Spirotrichea	Strombidiida_G	0.571091	0.0818522	0.256316	0	0.0690072	0.429004	0.0887536	0.0256981	0.0451118	0.0185426	0.0695773	0.0637999	0.0934738
Alveolata	Ciliophora	Spirotrichea	Tintinnida	0	0.128625	0.512633	0.038384	0.0258777	0.0672948	0	0.0856604	0.199781	0.0927128	0.0869716	0.03828	0.0339905
Alveolata	Dinoflagellata	Dinophyceae	Dinophyceae_X	0.640016	0.339102	2.11156	4.20305	0.983352	1.4216	0.69735	2.87819	3.15138	1.03838	0.887111	0.523159	1.34262
Alveolata	Dinoflagellata	Dinophyceae	Dinophysiales	0.049232	0.233863	1.24497	2.37981	0.388165	0.117766	0	0	0	0.00927128	0.0347887	0	0.0509857
Alveolata	Dinoflagellata	Dinophyceae	Gonyaulacales	0.0295392	0.608045	2.33126	1.01718	0.379539	0.151413	0	0.0428302	0	0	0.12176	1.17392	0.0509857
Alveolata	Dinoflagellata	Dinophyceae	Gymnodiniales	42.7727	46.6324	42.1946	39.8138	12.5507	29.7779	41.2704	54.5314	33.0154	22.761	32.0751	25.52	24.6346
Alveolata	Dinoflagellata	Dinophyceae	Peridiniales	3.80071	7.92797	5.77322	5.66164	25.2911	9.60633	16.2673	4.5914	6.47032	5.92435	4.66168	4.45323	3.18661
Alveolata	Dinoflagellata	Dinophyceae	Prorocentrales	0.551398	3.30917	3.16124	2.55254	3.33822	2.3469	1.44542	1.18211	1.29535	2.22511	2.48739	1.37808	0.934738
Alveolata	Dinoflagellata	Dinophyceae	Suessiales	0	0	0.256316	0.211112	0.0172518	0.0504711	0.0253582	0	0.0451118	0	0.58271	14.5847	0
Alveolata	Dinoflagellata	Dinophyceae	Torodiniales	0.157542	0.654818	0.0732332	0.470204	1.38014	0.45424	0.215545	0.0770944	0.21267	0.139069	0.0956688	0.0637999	0.0424881
Alveolata	Dinoflagellata	Dinophyta_X	Dinophyta_XX	0	0	0	0	0	0.0252355	0	0	0	0	0	0	0
Alveolata	Dinoflagellata	Noctilucophyceae	Noctilucales	0	0	0	0	0	0.00841184	0	0	0	0	0	0	0
Alveolata	Dinoflagellata	Syndiniales	Dino-Group-I	0.807404	2.85313	3.02697	3.76164	12.9561	5.84623	1.9399	0.256981	1.83025	2.28073	3.27013	0.472119	0.815772
Alveolata	Dinoflagellata	Syndiniales	Dino-Group-II	0.384009	1.22778	0.878799	8.78994	13.7324	7.48654	3.3346	0.890869	2.08803	8.42759	10.5323	2.90928	4.80965
Alveolata	Dinoflagellata	Syndiniales	Dino-Group-III	1.22095	0.666511	0.231905	0.345456	0.638316	0.260767	0.405731	0.214151	0.360895	0.8715	0.495738	0.17864	0.0849762
Alveolata	Dinoflagellata	Syndiniales	Dino-Group-IV	0	0.0233863	0.122055	0	0	0	0	0	0	0	0	0	0
Alveolata	Dinoflagellata	Syndiniales	Dino-Group-V	0	0	0	0	0.00862589	0.0168237	0.0887536	0	0	0	0	0	0
Amoebozoa	Lobosa	Tubulinea	Leptomyxida	0	0	0	0	0	0	0	0	0	0	0	0	0
Apusozoa	Hilomonadea	Planomonadida	Planomonadidae	0	0	0	0	0	0	0	0	0	0	0.00869716	0	0
Archaeplastida	Chlorophyta	Mamiellophyceae	Dolichomastigales	0.098464	0.268943	0.0854388	0	0	0	0	0.0342642	0.0580009	0	0.0173943	0.0765599	0.0169952
Archaeplastida	Chlorophyta	Mamiellophyceae	Mamiellales	1.34896	3.65996	1.44025	5.10508	0.793582	0.790713	3.95588	0.0770944	0.431784	0.992027	1.19151	1.3398	0.824269
Archaeplastida	Chlorophyta	Nephroselmidophyceae	Nephroselmidales	0	0	0	0.00959601	0.0690072	0.0420592	0	0	0	0	0	0	0
Archaeplastida	Chlorophyta	Prasino-Clade-VIII	Prasino-Clade-VIII_X	0	0	0	0	0	0	0	0	0	0.00927128	0	0	0
Archaeplastida	Chlorophyta	Pyramimonadophyceae	Pyramimonadales	0.0689248	0	0.0610277	0.153536	0.0431295	0.437416	0.532522	0.445434	0.49623	0.36158	1.522	1.32704	0.951734
Archaeplastida	Chlorophyta	Trebouxiophyceae	Chlorellales	0	0	0	0.124748	0.0431295	0	0	0	0	0	0	0	0
Archaeplastida	Chlorophyta	Ulvophyceae	Ulotrichales	0	0	0.0122055	0	0	0	0.0253582	0	0.0644454	0.222511	0.234823	0	0
Archaeplastida	Prasinodermophyta	Prasinodermophyceae	Prasinodermales	0.0196928	0.0233863	0.0976443	0.057576	0.0345036	0	0	0	0.00644454	0	0	0.01276	0
Archaeplastida	Rhodelphidia	Rhodelphea	Rhodelphida	0	0	0.0122055	0.00959601	0.0172518	0	0	0	0	0	0	0	0
Archaeplastida	Rhodophyta	Florideophyceae	Colaconematales	0	0	0	0	0	0	0.0380373	0	0	0	0	0	0
Archaeplastida	Streptophyta	Embryophyceae	Embryophyceae_X	0	0	0	0	0	0	0	0	0.00644454	0	0	0	0
Hacrobia	Centroheliozoa	Centroheliozoa_X	Centroheliozoa_XX	0	0	0	0	0	0	0	0	0	0	0	0	0
Hacrobia	Centroheliozoa	Centroheliozoa_X	Pterocystida	0	0	0.0976443	0.019192	0.621064	0.6393	0	0	0.0966682	0.0648989	0.0260915	0	0
Hacrobia	Cryptophyta	Cryptophyceae	Cryptomonadales	1.70343	3.41441	4.4062	1.24748	6.00362	5.00505	2.1808	1.13072	2.6036	1.30725	5.18351	4.44047	1.24915
Hacrobia	Cryptophyta	Cryptophyceae	Pyrenomonadales	0.0689248	0.0467727	0.451605	0.38384	0.284655	0.353297	0.0633955	0.0171321	0.103113	0.0834415	0.113063	0.0893199	0.365398
Hacrobia	Haptophyta	Prymnesiophyceae	Isochrysidales	0	0	0	0	0	0.00841184	0	0	0	0	0	0	0
Hacrobia	Haptophyta	Prymnesiophyceae	Phaeocystales	0.049232	0.0116932	0.0122055	0	0	0.0252355	0.13947	0.265547	0.489785	0.0834415	0.0173943	0	0.00849762
Hacrobia	Haptophyta	Prymnesiophyceae	Prymnesiales	0	0.0233863	0	0	0	0.0841184	0	0	0.00644454	0	0.0347887	1.58224	0.135962
Hacrobia	Katablepharidophyta	Katablepharidaceae	Katablepharidales	0	0.0116932	0.0366166	0.019192	0.00862589	0.0168237	0.0126791	0	0.0128891	0.0278138	0.0173943	0	0.00849762
Hacrobia	Picozoa	Picozoa_X	Picozoa_XX	0.571091	4.65388	1.9895	2.86921	7.34926	2.64132	0.291619	0.848038	1.3018	2.20656	0.895808	0.1914	1.13868
Hacrobia	Telonemia	Telonemia_X	Telonemia_XX	0.0295392	0.0350795	0.0122055	0	0.267403	0.0672948	0.177507	0.0513963	0.109557	0.203968	0.0434858	0.0510399	0.0339905
Opisthokonta	Choanoflagellida	Choanoflagellatea	Acanthoecida	0.216621	0.210477	0.0976443	0.04798	0.319158	0.0504711	0	0.265547	0.07089	0.0278138	0.200035	0.02552	0
Opisthokonta	Choanoflagellida	Choanoflagellatea	Choanoflagellatea_X	0.0098464	0.0116932	0	0.028788	0	0	0	0	0	0	0	0	0
Opisthokonta	Choanoflagellida	Choanoflagellatea	Craspedida	0	0	0	0	0.00862589	0	0	0	0	0	0	0	0
Opisthokonta	Fungi	Ascomycota	Saccharomycotina	0	0	0	0	0	0	0	0	0	0.0648989	0.00869716	0	0
Opisthokonta	Fungi	Basidiomycota	Agaricomycotina	0	0	0	0	0.0172518	0.0168237	0	0	0	0	0	0	0
Opisthokonta	Mesomycetozoa	Ichthyosporea	Ichthyosphonida	0	0	0	0	0	0	0	0	0	0	0.0173943	0	0
Opisthokonta	Opisthokonta_X	Opisthokonta_XX	Opisthokonta_XXX	0	0	0.170878	0	0	0	0	0	0	0.00927128	0	0	0
Rhizaria	Cercozoa	Cercozoa_X	Cercozoa_XX	0	0	0.0854388	0	0	0	0	0	0	0	0	0	0
Rhizaria	Cercozoa	Chlorarachniophyceae	Chlorarachniophyceae_X	0	0.0350795	0.0244111	0.04798	0	0.0168237	0	0	0	0.0556277	0.00869716	0	0.0424881
Rhizaria	Cercozoa	Filosa-Imbricatea	Euglyphida	0	0	0.0122055	0	0	0	0	0	0	0	0	0	0
Rhizaria	Cercozoa	Filosa-Imbricatea	Filosa-Imbricatea_X	0.049232	0.0935454	0.0610277	0	0	0.0588829	0	0.0428302	0.0386673	0.0834415	0	0.01276	0
Rhizaria	Cercozoa	Filosa-Imbricatea	Marimonadida	0	0	0	0	0	0.00841184	0	0	0	0	0	0	0
Rhizaria	Cercozoa	Filosa-Thecofilosea	Cryomonadida	0.157542	0.22217	0.2197	0	0	0.0252355	1.52149	0.248415	0.696011	0.72316	0.269612	0.34452	0.229436
Rhizaria	Cercozoa	Filosa-Thecofilosea	Ebriida	0.0098464	0	0.158672	0	0	0	0.0126791	0.111359	0.328672	0	0.0347887	0	0
Rhizaria	Cercozoa	Filosa-Thecofilosea	Filosa-Thecofilosea_X	0.0098464	0	0.0122055	0	0	0	0	0.0171321	0.00644454	0	0	0	0
Rhizaria	Cercozoa	Filosa-Thecofilosea	Ventricleftida	0	0	0	0	0	0	0.0126791	0	0.0193336	0	0	0	0
Rhizaria	Radiolaria	Acantharea	Acantharea_3	0.315085	0.292329	0.146466	0.04798	0.0345036	0.0925303	0.114112	0	0.0773345	0.157612	0.0260915	0	0
Rhizaria	Radiolaria	Acantharea	Acantharea_E	0	0	0	0	0	0	0	0	0	0	0	0	0
Rhizaria	Radiolaria	Polycystinea	Nassellaria	0	0	0	0	0	0.0420592	0	0	0	0	0	0	0
Rhizaria	Radiolaria	RAD-B	RAD-B_X	0	0	0	0	0	0	0.0126791	0	0	0	0	0	0
Stramenopiles	Ochrophyta	Bacillariophyta	Bacillariophyta_X	27.7668	2.09308	11.0582	1.71769	4.45959	20.0791	16.9266	24.4218	22.4657	17.6896	19.4208	29.1948	49.2692
Stramenopiles	Ochrophyta	Bolidophyceae	Parmales	0	0.0116932	0	0	0	0	0.0126791	0	0	0	0.00869716	0	0
Stramenopiles	Ochrophyta	Chrysophyceae	Chrysophyceae_X	0.718787	0.385875	0.854388	0.172728	0	0	0	0.0171321	0.206225	0.231782	0.234823	0.599719	0
Stramenopiles	Ochrophyta	Dictyochophyceae	Dictyochophyceae_X	0.256006	0.70159	0.451605	0.0959601	0	0.13459	0.152149	0.0428302	0.116002	0.213239	0.243521	0.0637999	0.195445
Stramenopiles	Ochrophyta	MOCH-2	MOCH-2_X	0.0886176	0	0	0	0	0.0168237	0.228224	0	0	0	0	0	0
Stramenopiles	Ochrophyta	Pelagophyceae	Pelagomonadales	0.0590784	0.0116932	0.0854388	0	0	0.0252355	0	0	13.9073	16.2989	0.0956688	0	0
Stramenopiles	Ochrophyta	Pelagophyceae	Sarcinochrysidales	0	0	0	0	0	0	0	0.00856604	0	0	0	0	0
Stramenopiles	Ochrophyta	Phaeophyceae	Phaeophyceae_X	0	0	0.0122055	0	0	0	0	0	0	0	0	0	0
Stramenopiles	Opalozoa	Bicoecea	Anoecales	0	0.0350795	0.0122055	0	0	0	0	0	0.0322227	0.0278138	0	0	0
Stramenopiles	Opalozoa	Bicoecea	Borokales	0	0.0467727	0.0732332	0	0	0.00841184	0	0	0.0837791	0	0.191338	0.1276	0
Stramenopiles	Opalozoa	MAST-12	MAST-12A	0	0	0	0	0	0	0	0.00856604	0.0515564	0.268867	0.347887	0.02552	0
Stramenopiles	Opalozoa	MAST-3	MAST-3D	0	0	0	0	0	0	0	0	0	0.0370851	0.00869716	0	0
Stramenopiles	Opalozoa	MAST-3	MAST-3E	0	0	0	0.019192	0.103511	0	0	0	0	0	0	0	0
Stramenopiles	Opalozoa	MAST-3	MAST-3F	0	0	0	0	0.0603813	0.00841184	0	0	0	0	0	0	0
Stramenopiles	Opalozoa	MAST-3	MAST-3I	0	0	0	0	0	0	0	0.0256981	0.0257782	0.0278138	0.12176	0.02552	0
Stramenopiles	Opalozoa	MAST-3	MAST-3J	0	0	0.0610277	0	0	0	0	0	0.00644454	0	0	0	0
Stramenopiles	Opalozoa	MAST-3	MAST-3L	0	0	0	0.057576	0.0172518	0	0	0.0256981	0.0386673	0.00927128	0	0	0
Stramenopiles	Pseudofungi	MAST-1	MAST-1A	0	0	0	0.028788	0.0431295	0.0672948	0.0253582	0.0942265	0.199781	0.0185426	0.0434858	0.02552	0.00849762
Stramenopiles	Pseudofungi	MAST-1	MAST-1B	0	0	0	0	0.00862589	0	0	0.0256981	0	0.0370851	0.052183	0	0
Stramenopiles	Pseudofungi	MAST-1	MAST-1C	0.0196928	0	0	0.019192	0.120763	0.0504711	0	0.102793	0.0322227	0.120527	0.130457	0	0.0509857
Stramenopiles	Pseudofungi	MAST-2	MAST-2C	0	0	0	0	0	0.0168237	0	0	0	0	0	0	0
Stramenopiles	Pseudofungi	MAST-2	MAST-2D	0	0.0467727	0.10985	0	0	0	0	0.0428302	0.135335	0.176154	0.130457	0	0
Stramenopiles	Pseudofungi	Oomycota	Oomycota_X	0	0	0.0488222	0	0	0	0.0253582	0	0	0	0	0	0
Stramenopiles	Sagenista	Labyrinthulomycetes	Amphifilida	0	0	0	0	0.00862589	0	0	0	0	0	0	0	0
Stramenopiles	Sagenista	Labyrinthulomycetes	Labyrinthulida	0	0	0.0366166	0	0.0258777	0.0252355	0	0	0	0	0.0695773	0	0.0424881
Stramenopiles	Sagenista	Labyrinthulomycetes	Labyrinthulomycetes_X	0.0590784	0	0.0122055	0	0.0431295	0.0757066	0	0	0.00644454	0	0	0	0
Stramenopiles	Sagenista	Labyrinthulomycetes	Thraustochytrida	0	0.0233863	0.0122055	0	0	0	0	0	0.174003	0	0	0	0
Stramenopiles	Sagenista	MAST-4	MAST-4D	0	0	0	0	0.0258777	0.00841184	0	0	0	0	0	0	0
Stramenopiles	Sagenista	MAST-4	MAST-4E	0	0	0	0.019192	0.0431295	0.00841184	0	0	0	0	0	0	0
Stramenopiles	Sagenista	MAST-6	MAST-6_X	0	0	0	0	0	0	0	0	0.0644454	0	0.0260915	0	0.00849762
Stramenopiles	Sagenista	MAST-7	MAST-7A	0.049232	0.152011	0.134261	0.038384	0.0345036	0.00841184	0.0126791	0.0599623	0.122446	0.0370851	0.0173943	0.0510399	0.0764786
Stramenopiles	Sagenista	MAST-8	MAST-8A	0	0	0	0	0.0776331	0.0336474	0	0	0.00644454	0	0	0	0
Stramenopiles	Stramenopiles_X	Stramenopiles_X-Group-2	Stramenopiles_X-Group-2_X	0	0	0	0	0	0	0	0	0	0	0	0	0
Hacrobia:nucl	Cryptophyta:nucl	Cryptophyceae:nucl	Cryptomonadales:nucl	0.049232	0.292329	0.231905	0.364648	0.370913	1.46366	0.0126791	0.0770944	0.0193336	0.0556277	0.243521	0.3828	0.0424881
unidentified				7.27649	11.6815	9.53253	16.7738	5.8311	7.52019	6.92278	5.13106	4.22762	10.1057	6.78379	7.78359	8.54861
